# Supplementary material for: Exploring the Efficacy of Benzimidazolone Derivative as Corrosion Inhibitors for Copper in a 3.5 wt.% NaCl Solution: A Comprehensive Experimental and Theoretical Investigation
Source: Molecules. 2023 Oct 6;28(19):6948. doi: 10.3390/molecules28196948 (PMC10574370; doi:10.3390/molecules28196948)
Supplement: Supplementary file 1 [file molecules-28-06948-s001.zip]

Archive with 1 entries (1 files):
- molecules-2628831-supplementary.pdf
